# Supplementary material for: Association Between Malnutrition, Low Muscle Mass, Elevated NT-ProBNP Levels, and Mortality in Hemodialysis Patients
Source: Nutrients. 2025 May 31;17(11):1896. doi: 10.3390/nu17111896 (PMC12157709; doi:10.3390/nu17111896)
Supplement: Supplementary file 1 [file nutrients-17-01896-s001.zip]

Archive with 6 entries (6 files):
- Supplemental table S1. body composition according to NRI-JH.pdf
- Supplemental table S2. Population characteristics according to low muscle mass.pdf
- Supplemental table S3. Population characteristics according to quartile of NT-proBNP.pdf
- Supplemental table S4. Population characteristics in Katori clinic and the other 3 clinics.pdf
- Supplemental table S5. Independent risk factors and hazard ratios for mortality (age ¿R65 and age ¿R75).pdf
- Supplemental table S6. Independent risk factors and hazard ratios for mortality (age ¿R65 and age ¿R75).pdf
